# Supplementary material for: SERS Detection of Hydrophobic Molecules: Thio-β-Cyclodextrin-Driven Rapid Self-Assembly of Uniform Silver Nanoparticle Monolayers and Analyte Trapping
Source: Biosensors (Basel). 2025 Jan 15;15(1):52. doi: 10.3390/bios15010052 (PMC11763657; doi:10.3390/bios15010052)
Supplement: Supplementary file 1 [file biosensors-15-00052-s001.zip]

Archive with 1 entries (1 files):
- biosensors-3402705-supplementary.pdf
